# Supplementary material for: Detection of H5N1-Related PB1 Sequences in a Low Pathogenic H11N2 Virus from South American Migratory Shorebirds
Source: Viruses. 2026 Jun 27;18(7):710. doi: 10.3390/v18070710 (PMC13431619; doi:10.3390/v18070710)
Supplement: Supplementary file 1 [file viruses-18-00710-s001.zip]

Archive with 7 entries (7 files):
- viruses-4317979-Figure S1.pdf
- viruses-4317979-Figure S2.pdf
- viruses-4317979-Figure S3.pdf
- viruses-4317979-Figure S4.pdf
- viruses-4317979-Figure S5.pdf
- viruses-4317979-Table S1.pdf
- viruses-4317979-Table S2.pdf
